# Supplementary material for: Computational Insights into the Interaction of the Conserved Cysteine-Noose Domain of the Human Respiratory Syncytial Virus G Protein with the Canonical Fractalkine Binding site of Transmembrane Receptor CX3CR1 Isoforms
Source: Membranes (Basel). 2024 Apr 4;14(4):84. doi: 10.3390/membranes14040084 (PMC11052111; doi:10.3390/membranes14040084)
Supplement: Supplementary file 1 [file membranes-14-00084-s001.zip]

Archive with 1 entries (1 files):
- membranes-2924508-supplementary.pdf
